# Supplementary material for: BERNN: Enhancing classification of Liquid Chromatography Mass Spectrometry data with batch effect removal neural networks
Source: Nat Commun. 2024 May 6;15:3777. doi: 10.1038/s41467-024-48177-5 (PMC11074280; doi:10.1038/s41467-024-48177-5)
Supplement: Supplementary file 4 — Supplementary Data 1 [file 41467_2024_48177_MOESM4_ESM.xlsx]

## Sheet: contaminants Alzheimer dataset
List of proteins that are known contaminants for the Alzheimer dataset that are removed from analysis
Contaminants
ALB
DMKN
FLG
FLG2
HRNR
KRT1
KRT10
KRT12
KRT13
KRT14
KRT15
KRT16
KRT17
KRT19
KRT2
KRT20
KRT222
KRT23
KRT24
KRT25
KRT26
KRT27
KRT28
KRT3
KRT31
KRT32
KRT33A
KRT33B
KRT34
KRT35
KRT36
KRT37
KRT38
KRT39
KRT4
KRT40
KRT5
KRT6A
KRT6B
KRT6C
KRT7
KRT71
KRT72
KRT73
KRT74
KRT75
KRT76
KRT77
KRT78
KRT79
KRT8
KRT80
KRT81
KRT82
KRT83
KRT84
KRT85
KRT86
KRT9
KRTAP10-12
KRTAP19-5
KRTAP2-4
KRTAP3-1
KRTAP4-1
KRTAP4-3
KRTAP4-6
KRTAP4-9
PRSS1
