# Supplementary material for: BERNN: Enhancing classification of Liquid Chromatography Mass Spectrometry data with batch effect removal neural networks
Source: Nat Commun. 2024 May 6;15:3777. doi: 10.1038/s41467-024-48177-5 (PMC11074280; doi:10.1038/s41467-024-48177-5)
Supplement: Supplementary file 6 — Source Data [file 41467_2024_48177_MOESM6_ESM.xlsx]

## Sheet: Figure 3 & S3& S4 alzheimer cla
model	valid/mcc	test/mcc	valid/acc	test/acc
raw	[0.2788,-0.0103,0.1092,0.1141,0.2224]	[0,0,0,0,0]	[0.5818,0.6676,0.733,0.684,0.6053]	[0.6339,0.5301,0.4828,0.7318,0.6768]
minmax	[0.3286,0.0775,0.1562,0.0996,0.2376]	[0.1263,0.2993,0.2129,0.3268,0.1567]	[0.5477,0.5821,0.5572,0.5388,0.5095]	[0.49,0.5424,0.6287,0.6149,0.5938]
minmax_per_batch	[0.2848,0.277,0.1223,0.2669,0.1837]	[0.2194,0.342,0.2418,0.1846,0.2026]	[0.4635,0.5648,0.61,0.4649,0.4898]	[0.5924,0.4075,0.6661,0.6268,0.4961]
standard	[0.3062,0.2696,0.2667,0.2085,0.265]	[0.4206,0.3627,0.2918,0.2798,0.2392]	[0.5665,0.5512,0.5291,0.5628,0.6303]	[0.6408,0.6481,0.5347,0.595,0.68]
standard_per_batch	[0.1896,0.1699,0.1224,0.0599,0.1637]	[0.197,0.1968,0.2806,0.2479,0.1141]	[0.4875,0.506,0.5913,0.5985,0.5352]	[0.6672,0.5783,0.6505,0.6082,0.6799]
robust	[0.15,0.2189,0.4081,0.0804,0.3013]	[0.1646,0.5636,0.2315,-0.0132,0.0645]	[0.6054,0.5627,0.5907,0.5885,0.6484]	[0.6214,0.5283,0.6724,0.5195,0.5466]
robust_per_batch	[0.0872,0.2473,0.0227,0.0771,0.0381]	[0.103,0.1441,0.1538,0.1946,0.1305]	[0.5077,0.5001,0.5133,0.5447,0.5006]	[0.5892,0.6217,0.5022,0.5473,0.5674]
combat	[-0.0205,0.028,0.015,0.1703,-0.1111]	[0.1701,0.2264,0.2845,0.269,0.2403]	[0.5244,0.477,0.5033,0.6413,0.4386]	[0.655,0.6032,0.6267,0.6251,0.6225]
pycombat	[0.1394,0.1265,0.2781,0.2285,0.0465]	[0.3055,0.1567,-0.1191,-0.0933,0.4052]	[0.5402,0.5305,0.5906,0.562,0.6438]	[0.4963,0.7804,0.6096,0.4806,0.6672]
harmony	[-0.0178,0.0288,0.2899,0.2019,0.3928]	[-0.0149,0.1513,0.2194,0.1839,-0.0625]	[0.6645,0.6879,0.4381,0.4025,0.6702]	[0.5737,0.3938,0.4506,0.5193,0.5258]
waveica	[0.1078,-0.0585,0.2948,0.1672,0.1161]	[0.193,0.0845,0.1111,0.2372,-0.072]	[0.4133,0.3762,0.387,0.4748,0.4658]	[0.567,0.6082,0.5979,0.471,0.6034]
AE	[0.4285648694397382, 0.40469382226972744, 0.30641293851417056, 0.3237145543385807, 0.39009474880274697]	[0.10731273126653874, 0.16508352445462757, 0.30157507849807724, 0.12410153425488586, 0.15401108919764772]	[0.8125, 0.7027027027027027, 0.6530612244897959, 0.6666666666666666, 0.6666666666666666]	[0.5490196078431373, 0.5714285714285714, 0.5833333333333334, 0.5671641791044776, 0.5777777777777777]
normae	[0.42276002160669474, 0.419766161600674, 0.29966456342836506, 0.3042877588265511, 0.4135850959342555]	[0.3158629643839434, 0.11775013847245042, 0.024595948397164093, -0.05301007576535595, 0.20699107073552098]	[0.71875, 0.7567567567567568, 0.6326530612244898, 0.631578947368421, 0.5882352941176471]	[0.6274509803921569, 0.5238095238095238, 0.5625, 0.47761194029850745, 0.6]
AE-DANN	[0.3234770633596198, 0.5647058823529412, 0.2876779808912305, 0.1953041858691969, 0.4225771273642583]	[0.10185185185185185, 0.07528641589197146, 0.33222467463361877, 0.09558350915194211, 0.3379781783072063]	[0.65625, 0.7837837837837838, 0.6530612244897959, 0.5964912280701754, 0.6666666666666666]	[0.5490196078431373, 0.5238095238095238, 0.6666666666666666, 0.5522388059701493, 0.6666666666666666]
AE-invTriplet	[0.44761904761904764, 0.519766161600674, 0.435285750066007, 0.28912248514149164, 0.31544663407202245]	[0.16666666666666666, 0.2052789530575376, 0.24310292743124706, 0.21953405017921146, 0.4355724051843766]	[0.71875, 0.7567567567567568, 0.6938775510204082, 0.6491228070175439, 0.6862745098039216]	[0.5686274509803921, 0.6349206349206349, 0.5833333333333334, 0.6119402985074627, 0.7111111111111111]
AE-revTriplet	[0.2889738156210036, 0.5088846484559871, 0.3671790115013291, 0.36352357320099254, 0.4351941398892446]	[0.4681312053226375, 0.2829210948268164, 0.36298820307509694, 0.42756149027960677, 0.4693078508152355]	[0.65625, 0.7567567567567568, 0.673469387755102, 0.6842105263157895, 0.7450980392156863]	[0.7058823529411765, 0.6507936507936508, 0.6458333333333334, 0.7164179104477612, 0.7333333333333333]
VAE	[0.3578300267477955, 0.5088846484559871, 0.350646854219839, 0.2868768844199125, 0.47058823529411764]	[0.42458515414152287, 0.23492655403158538, 0.28147442191030014, 0.6412519283220873, 0.5407132881893446]	[0.6875, 0.7567567567567568, 0.6530612244897959, 0.6491228070175439, 0.7647058823529411]	[0.7058823529411765, 0.6190476190476191, 0.6666666666666666, 0.8208955223880597, 0.7555555555555555]
normvae	[0.3578300267477955, 0.3225866815996185, 0.4579432386267119, 0.36835852777861183, 0.42058823529411764]	[0.42458515414152287, 0.2829210948268164, 0.32413715225348666, 0.6693645160201726, 0.4355724051843766]	[0.6875, 0.8108108108108109, 0.6938775510204082, 0.6842105263157895, 0.7647058823529411]	[0.7058823529411765, 0.6507936507936508, 0.6875, 0.835820895522388, 0.7111111111111111]
VAE-DANN	[0.42276002160669474, 0.519766161600674, 0.4714045207910317, 0.36835852777861183, 0.4183300132670377]	[0.42458515414152287, 0.22253695894793382, 0.1204950466257556, 0.6412519283220873, 0.5263166562644551]	[0.71875, 0.7567567567567568, 0.7346938775510204, 0.6842105263157895, 0.7450980392156863]	[0.7058823529411765, 0.6349206349206349, 0.5208333333333334, 0.8208955223880597, 0.7555555555555555]
VAE-invTriplet	[0.23809523809523808, 0.519766161600674, 0.452161937982506, 0.39584946359169176, 0.47058823529411764]	[0.32972294244041706, 0.3586517979160875, 0.10984522726751157, 0.4700014107326348, 0.30360403112029344]	[0.625, 0.7567567567567568, 0.7346938775510204, 0.7017543859649122, 0.7647058823529411]	[0.6666666666666666, 0.6984126984126984, 0.5, 0.7313432835820896, 0.6444444444444445]
VAE-revTriplet	[0.43393264597022163, 0.5868520346490937, 0.28466741860579386, 0.3228286887543894, 0.2545139051903111]	[0.37442263245202967, 0.2651588632277774, 0.48842211305000627, 0.12102169508343985, 0.35497208232277583]	[0.71875, 0.7837837837837838, 0.6122448979591837, 0.6666666666666666, 0.6862745098039216]	[0.6862745098039216, 0.6507936507936508, 0.75, 0.5671641791044776, 0.6666666666666666]

## Sheet: Figure 3 & S3 & S4 alzheimer me
model name	Batch entropy	ARI	AMI	QC dist / total dist	qc aPCC
raw	[1.973757]	[0.04242]	[0.134557]	[1.049893]	[0.653097]
minmax	[1.952406]	[0.035962]	[0.168424]	[0.955373]	[0.554029]
minmax_per_batch	[1.999605]	[0.108159]	[0.240812]	[3.261474]	[0.171413]
standard	[1.968121]	[0.02511]	[0.114335]	[0.82247]	[0.328629]
standard_per_batch	[2.242627]	[0.00728]	[0.03137]	[3.582448]	[0.225515]
robust	[1.946204]	[0.045668]	[0.154156]	[1.137376]	[0.19519]
robust_per_batch	[2.196456]	[-0.000805]	[0.010397]	[1.747916]	[0.196446]
combat	[2.337022]	[0.001292]	[0.000951]	[0.958292]	[-0.018158]
pycombat	[2.073872]	[0.010479]	[0.025512]	[0.871237]	[0.772163]
harmony	[2.357266]	[0]	[0]	[0.765994]	[0.03432]
waveica	[2.037756]	[0.009934]	[0.022159]	[0.783781]	[0.877409]
AE	[2.228,2.2398,2.2229,2.2542,2.2376]	[0.1208,0.113,0.1034,0.0752,0.102]	[0.25,0.25,0.2478,0.2478,0.2504]	[0.7213,0.5061,0.6318,0.6085,0.7022]	[0.6219,0.5929,0.5729,0.6031,0.5987]
normae	[2.2079,2.2069,2.2222,2.2138,2.2363]	[0.0391,0.0333,0.041,0.0109,0.0585]	[0.1056,0.1068,0.1073,0.1036,0.1046]	[0.1911,-0.1317,0.1717,0.4448,0.3063]	[0.9273,0.8922,0.8829,0.8818,0.8989]
AE-DANN	[2.2204,2.3047,2.207,2.215,2.2494]	[0.0471,0.0619,0.0305,0.062,0.0753]	[0.1526,0.1615,0.1541,0.1639,0.1632]	[0.5121,0.5202,0.4898,0.524,0.5242]	[0.6575,0.7459,0.8101,0.6332,0.6582]
AE-invTriplet	[2.201,2.1335,2.2324,2.1733,2.1689]	[0.0392,0.0333,0.0261,0.0385,0.0394]	[0.0999,0.0963,0.1062,0.1029,0.1033]	[0.5948,0.6467,0.6127,0.6142,0.6062]	[0.4069,0.3452,0.3053,0.374,0.3377]
AE-revTriplet	[2.2959,2.3151,2.2536,2.2766,2.294]	[0.0154,0.0155,0.0092,-0.0114,0.0135]	[0.0412,0.0335,0.0434,0.042,0.0416]	[0.5507,0.7653,0.3406,0.649,0.1731]	[0.2527,0.2367,0.3508,0.3696,0.1108]
VAE	[2.4154,2.4106,2.4066,2.3891,2.3539]	[0.0331,0.0707,0.0986,0.0667,0.082]	[0.1844,0.1846,0.183,0.1873,0.187]	[1.2107,1.1788,1.1939,1.2122,1.2065]	[0.9061,0.9072,0.9076,0.9085,0.9059]
normvae	[2.5965,2.5124,2.5363,2.6644,2.6234]	[0.0401,0.0401,0.0578,0.0335,0.0394]	[0.0861,0.0865,0.0876,0.0866,0.0889]	[0.7232,0.7368,0.7495,0.747,0.736]	[0.2118,0.2107,0.2116,0.2114,0.2114]
VAE-DANN	[2.4962,2.5049,2.4999,2.4826,2.4901]	[0.0383,0.0447,0.0543,0.0576,0.0526]	[0.1277,0.1229,0.125,0.1257,0.1257]	[0.538,0.5517,0.556,0.5596,0.5617]	[0.9911,0.9912,0.9869,0.992,0.9888]
VAE-invTriplet	[2.535,2.5914,2.5938,2.5938,2.5912]	[0.028,0.0282,0.0304,0.026,0.0248]	[0.0722,0.0684,0.0756,0.074,0.0751]	[0.2609,0.3528,0.4041,0.4616,0.2038]	[0.7125,0.7115,0.7156,0.7127,0.7144]
VAE-revTriplet	[2.4791,2.5014,2.4871,2.5033,2.4731]	[0.057,0.0459,0.0557,0.0395,0.0424]	[0.1072,0.1096,0.1028,0.108,0.1091]	[0.681,0.6835,0.6692,0.6879,0.6785]	[0.9774,0.9616,0.96,0.971,0.9581]

## Sheet: Figure 4 & S3 & S5 amide classi
	valid/mcc	test/mcc	valid/acc	test/acc
raw	[0.1642,0.263,0.1898]	[0,0,0]	[0.88,0.8801,0.88]	[0.88,0.88,0.8801]
minmax	[0.1073,0.0648,0.0152]	[0.05,-0.0023,0.0807]	[0.88,0.8799,0.8799]	[0.8775,0.8739,0.8798]
minmax_per_batch	[0.0002,0.0001,-0.0001]	[0,0.0001,0.0001]	[0.8801,0.88,0.8801]	[0.8799,0.8798,0.8801]
standard	[0.1199,0.1201,0.1201]	[-0.0267,-0.0114,-0.0416]	[0.2669,0.3159,0.272]	[0.1868,0.1866,0.1865]
standard_per_batch	[0.1054,0.0722,0.0822]	[0.0924,0.0532,0.059]	[0.6558,0.6422,0.6447]	[0.6021,0.564,0.6002]
robust	[0.162,0.123,0.0862]	[0.1474,0.0961,0.0799]	[0.4018,0.4145,0.41]	[0.4219,0.4658,0.4219]
robust_per_batch	[0.1171,0.17,0.1402]	[0.0745,0.0643,0.094]	[0.7938,0.8076,0.8009]	[0.7576,0.7639,0.7554]
combat	[-0.0337,0.1391,0.1255]	[0.2135,0.0591,0.1138]	[0.7425,0.7011,0.8953]	[0.88,0.8799,0.88]
pycombat	[0.065,0.0632,0.0779]	[-0.0141,-0.0169,-0.0199]	[0.88,0.88,0.88]	[0.87,0.8699,0.8699]
harmony	[0.173,0.0626,-0.0878]	[0.1049,0.0609,0.3262]	[0.5017,0.4107,0.4821]	[0.5965,0.4292,0.5172]
waveica	[0.2582,0.0643,0.2513]	[0.3625,-0.0188,0.0386]	[0.7361,0.7731,0.6872]	[0.6597,0.6839,0.5763]
AE	[0.2355,0.1336,0.2372]	[0.1484,0.2191,0.202]	[0.7083,0.7898,0.7554]	[0.7067,0.7304,0.915]
normae	[0.3509,0.0005,0.2325]	[0.2629,0.0999,0.1208]	[0.8061,0.8916,0.7727]	[0.6959,0.6461,0.6522]
AE-DANN	[0.1871,0.1737,0.2581]	[0.0015,0.1507,0.0964]	[0.7353,0.7033,0.7158]	[0.742,0.7407,0.7099]
AE-invTriplet	[0.2447,0.2367,0.2625]	[0.1936,0.2788,0.2628]	[0.8098,0.8602,0.8315]	[0.9943,0.8944,0.8622]
AE-revTriplet	[0.1957,0.2241,0.173]	[0.127,0.1442,0.1548]	[0.3374,0.7658,0.7709]	[0.862,0.8445,0.6222]
VAE	[0.1929,0.1198,0.1398]	[0.221,0.1644,0.2092]	[0.7392,0.7862,0.8068]	[0.7856,0.8053,0.7876]
normvae	[0.1188,0.1633,0.1445]	[0.0427,0.116,0.1473]	[0.8149,0.8075,0.7368]	[0.7051,0.6924,0.7494]
VAE-DANN	[0.1321,0.1453,0.1049]	[0.2283,0.3139,0.155]	[0.738,0.7681,0.7387]	[0.7471,0.7636,0.77]
VAE-invTriplet	[0.1049,0.1147,0.0957]	[0.0947,0.1155,0.1637]	[0.5069,0.6332,0.6139]	[0.4519,0.4709,0.2061]
VAE-revTriplet	[-0.0347,0.1045,0.0324]	[0.1558,0.1529,0.1766]	[0.8229,0.8259,0.8153]	[0.7338,0.8782,0.8648]

## Sheet: Figure 4 & S3 & S5 amide metric
	BE	ARI	AMI	qc_dist/total_dist	qc_aPCC
raw	[0]	[1]	[1]	[0.838954]	[0.815415]
minmax	[0]	[1]	[1]	[0.902304]	[0.480164]
minmax_per_batch	[0.000349]	[1]	[1]	[0.967037]	[0.325926]
standard	[0]	[1]	[1]	[0.913505]	[0.18279]
standard_per_batch	[0.404963]	[0.942709]	[0.913184]	[0.961342]	[0.239696]
robust	[0.011446]	[1]	[1]	[0.881791]	[0.310263]
robust_per_batch	[0.541351]	[0.737838]	[0.703037]	[1.035938]	[0.360971]
combat	[0.89155]	[0.00252]	[0.004428]	[1.181689]	[0.008655]
pycombat	[0.321259]	[0.075338]	[0.266585]	[0.793879]	[0.94308]
harmony	[0.575718]	[0.994752]	[0.989972]	[0.995316]	[0.178618]
waveica	[0.752884]	[0.066181]	[0.143873]	[0.678352]	[0.980997]
AE	[0.1849,0.3362,0.392]	[0.9313,0.9684,0.9095]	[0.0012,0.0012,0.0011]	[0.6409,0.7857,0.772]	[0.2387,0.2098,0.2257]
normae	[0.3593,0.5114,1.0919]	[0.5527,1.0019,0.3998]	[0.0014,0.0012,0.0014]	[0.5522,0.6484,0.8628]	[0.4303,0.4144,0.3874]
AE-DANN	[0.6975,0.716,0.8223]	[0.706,0.7231,0.4322]	[0.0013,0.0011,0.0011]	[0.6542,0.6603,0.6743]	[0.3477,0.6511,0.4044]
AE-invTriplet	[0.3334,0.3182,0.3116]	[0.8056,0.8002,0.8841]	[0.0024,0.001,0.0011]	[0.8124,0.8208,0.803]	[0.2063,0.2607,0.3334]
AE-revTriplet	[0.8364,0.81,0.7634]	[0.205,0.2588,0.2231]	[0.0018,0.0013,0.0017]	[1.1303,0.9783,0.6855]	[0.0101,0.0145,0.0408]
VAE	[0.5305,0.5459,0.552]	[0.2662,0.3215,0.431]	[-0.0008,0.0013,-0.0016]	[0.6614,0.626,0.6562]	[0.5749,0.5803,0.7698]
normvae	[0.5128,0.5008,0.55]	[0.3429,0.4215,0.3665]	[0.0015,0.0005,0.0011]	[0.935,0.9258,0.9094]	[0.2166,0.0687,0.2004]
VAE-DANN	[0.5157,0.4794,0.53]	[0.4104,0.3978,0.2904]	[0.0016,0.0013,0.0021]	[0.7137,0.6252,0.4398]	[0.8029,0.1165,0.8558]
VAE-invTriplet	[0.5655,0.5381,0.4349]	[0.3556,0.4746,0.3905]	[0.0006,0.0008,0.0008]	[0.8345,0.7363,0.9876]	[0.522,0.1488,0.3538]
VAE-revTriplet	[0.5739,0.5461,0.5568]	[0.0829,0.2393,0.1647]	[0.001,0.001,0.001]	[0.8863,0.7186,0.6818]	[0.5114,0.4382,0.4036]

## Sheet: Figure 5 & S3 & S6 mice classif
	valid/mcc	test/mcc	valid/acc	test/acc
raw	[1.0, 1.0, 0.8807974771786053, 0.8564102564102564, 0.8807974771786053]	[0.9082951062292475, 0.936491935483871, 0.8660254037844386, 0.9532552922349359, 0.8660254037844386]	[1.0, 1.0, 0.9404761904761905, 0.9285714285714286, 0.9404761904761905]	[0.9523809523809523, 0.9682539682539683, 0.95, 0.9761904761904762, 0.95]
minmax	[1.0, 1.0, 0.9056305394246892, 0.8807974771786053, 0.9056305394246892]	[0.9082951062292475, 0.936491935483871, 0.8660254037844386, 1.0, 0.8660254037844386]	[1.0, 1.0, 0.9523809523809523, 0.9404761904761905, 0.9523809523809523]	[0.9523809523809523, 0.9682539682539683, 0.95, 1.0, 0.95]
minmax_per_batch	[0.9739247464587323, 1.0, 0.9042735042735043, 0.8803899964197276, 0.9285926891185297]	[0.9082951062292475, 0.96875, 0.7637626158259734, 0.9532552922349359, 0.7637626158259734]	[0.987012987012987, 1.0, 0.9523809523809523, 0.9404761904761905, 0.9642857142857143]	[0.9523809523809523, 0.9841269841269841, 0.9, 0.9761904761904762, 0.9]
standard	[0.9739247464587323, 0.9462600928208407, 0.8832083446486338, 0.8612870478521055, 0.8612870478521055]	[0.9058216273156766, 0.9087389347953038, 0.8660254037844386, 1.0, 0.8660254037844386]	[0.987012987012987, 0.975609756097561, 0.9404761904761905, 0.9285714285714286, 0.9285714285714286]	[0.9523809523809523, 0.9523809523809523, 0.95, 1.0, 0.95]
standard_per_batch	[0.9739247464587323, 1.0, 0.8832083446486338, 0.9056305394246892, 0.9056305394246892]	[0.9082951062292475, 0.96875, 0.8660254037844386, 1.0, 0.6813851438692469]	[0.987012987012987, 1.0, 0.9404761904761905, 0.9523809523809523, 0.9523809523809523]	[0.9523809523809523, 0.9841269841269841, 0.95, 1.0, 0.85]
robust	[1.0, 0.8096061912275311, 0.8807974771786053, 0.8832083446486338, 0.8807974771786053]	[0.8055555555555556, 0.9051467776828023, 1.0, 1.0, 1.0]	[1.0, 0.9024390243902439, 0.9404761904761905, 0.9404761904761905, 0.9404761904761905]	[0.9047619047619048, 0.9523809523809523, 1.0, 1.0, 1.0]
robust_per_batch	[0.8777376459253289, 0.8873626373626373, 0.8088235920964307, 0.7855533190649869, 0.8088235920964307]	[0.6123724356957946, 0.9090031708997952, 0.6813851438692469, 0.9534625892455924, 0.6813851438692469]	[0.935064935064935, 0.9512195121951219, 0.9047619047619048, 0.8928571428571429, 0.9047619047619048]	[0.7619047619047619, 0.9523809523809523, 0.85, 0.9761904761904762, 0.85]
combat	[0.0, 0.0, 0.0, 0.0, 0.0]	[0.0, 0.0, 0.0, 0.0, 0.0]	[0.44155844155844154, 0.6829268292682927, 0.5357142857142857, 0.5357142857142857, 0.5357142857142857]	[0.42857142857142855, 0.49206349206349204, 0.8, 0.5238095238095238, 0.8]
pycombat	[0.9489556342978491, 1.0, 0.8832083446486338, 0.8832083446486338, 0.8832083446486338]	[0.9082951062292475, 0.96875, 0.7637626158259734, 1.0, 0.7637626158259734]	[0.974025974025974, 1.0, 0.9404761904761905, 0.9404761904761905, 0.9404761904761905]	[0.9523809523809523, 0.9841269841269841, 0.9, 1.0, 0.9]
harmony	[-0.046176378614357194, 0.211088871482546, 0.027381336560563567, 0.06508719817889037, 0.02387049580131443]	[-0.31137618438976383, -0.07809475220897141, 0.28867513459481287, -0.11370704872299223, 0.0]	[0.4675324675324675, 0.7073170731707317, 0.5, 0.5357142857142857, 0.5119047619047619]	[0.3333333333333333, 0.47619047619047616, 0.45, 0.4523809523809524, 0.5]
waveica	[0.8485250152946872, 1.0, 0.9285926891185297, 0.8803899964197276, 0.9042735042735043]	[0.9082951062292475, 0.852386356061616, 0.5527707983925666, 0.8648699324175861, 0.6123724356957946]	[0.922077922077922, 1.0, 0.9642857142857143, 0.9404761904761905, 0.9523809523809523]	[0.9523809523809523, 0.9206349206349206, 0.75, 0.9285714285714286, 0.8]
aedann	[1.0, 1.0, 0.9285926891185297, 0.9285926891185297, 1.0]	[0.9082951062292475, 0.96875, 0.6813851438692469, 1.0, 0.9739247464587323]	[1.0, 1.0, 0.9642857142857143, 0.9642857142857143, 1.0]	[0.9523809523809523, 0.9841269841269841, 0.85, 1.0, 0.987012987012987]
vaedann	[1.0, 1.0, 0.9521367521367521, 0.9521367521367521, 1.0]	[0.7302967433402214, 0.96875, 1.0, 1.0, 0.9740827527999486]	[1.0, 1.0, 0.9761904761904762, 0.9761904761904762, 1.0]	[0.8571428571428571, 0.9841269841269841, 1.0, 1.0, 0.987012987012987]
AE-invTriplet	[1.0, 1.0, 0.9285926891185297, 0.9521367521367521, 1.0]	[0.9082951062292475, 0.96875, 0.8660254037844386, 1.0, 0.9489556342978491]	[1.0, 1.0, 0.9642857142857143, 0.9761904761904762, 1.0]	[0.9523809523809523, 0.9841269841269841, 0.95, 1.0, 0.974025974025974]
VAE-invTriplet	[1.0, 1.0, 0.9521367521367521, 0.9285926891185297, 1.0]	[0.8257228238447705, 0.9384464919119354, 0.6813851438692469, 0.9532552922349359, 0.8722121102803084]	[1.0, 1.0, 0.9761904761904762, 0.9642857142857143, 1.0]	[0.9047619047619048, 0.9682539682539683, 0.85, 0.9761904761904762, 0.935064935064935]
AE	[1.0, 1.0, 0.9521367521367521, 0.9521367521367521, 1.0]	[0.9082951062292475, 0.905241935483871, 0.8660254037844386, 0.9532552922349359, 0.8965384292469636]	[1.0, 1.0, 0.9761904761904762, 0.9761904761904762, 1.0]	[0.9523809523809523, 0.9523809523809523, 0.95, 0.9761904761904762, 0.948051948051948]
VAE	[1.0, 1.0, 0.9285926891185297, 0.9521367521367521, 1.0]	[0.9082951062292475, 0.96875, 0.6813851438692469, 1.0, 1.0]	[1.0, 1.0, 0.9642857142857143, 0.9761904761904762, 1.0]	[0.9523809523809523, 0.9841269841269841, 0.85, 1.0, 1.0]
normae	[1.0, 1.0, 0.9521367521367521, 0.9521367521367521, 1.0]	[0.9058216273156766, 0.7983329670731314, 0.7637626158259734, 0.9082951062292475, 0.9739247464587323]	[1.0, 1.0, 0.9761904761904762, 0.9761904761904762, 1.0]	[0.9523809523809523, 0.8888888888888888, 0.9, 0.9523809523809523, 0.987012987012987]
normvae	[1.0, 1.0, 0.9285926891185297, 0.9285926891185297, 1.0]	[0.9082951062292475, 0.9087389347953038, 0.6813851438692469, 0.9532552922349359, 0.9215586827960298]	[1.0, 1.0, 0.9642857142857143, 0.9642857142857143, 1.0]	[0.9523809523809523, 0.9523809523809523, 0.85, 0.9761904761904762, 0.961038961038961]
AE-revTriplet	[1.0, 1.0, 0.9521367521367521, 0.9285926891185297, 1.0]	[0.9082951062292475, 0.8803408430829505, 1.0, 1.0, 0.9489556342978491]	[1.0, 1.0, 0.9761904761904762, 0.9642857142857143, 1.0]	[0.9523809523809523, 0.9365079365079365, 1.0, 1.0, 0.974025974025974]
VAE-revTriplet	[1.0, 1.0, 0.9285926891185297, 0.9521367521367521, 1.0]	[0.9082951062292475, 0.96875, 0.6813851438692469, 1.0, 0.9473324213406292]	[1.0, 1.0, 0.9642857142857143, 0.9761904761904762, 1.0]	[0.9523809523809523, 0.9841269841269841, 0.85, 1.0, 0.974025974025974]

## Sheet: Figure 5 & S3 & S6mice metrics 
	BE	ARI	AMI
raw	[0.242797]	[0.78363]	[0.818056]
minmax	[0.235326]	[0.809809]	[0.835449]
minmax_per_batch	[0.244941]	[0.749553]	[0.791972]
standard	[0.362665]	[0.735547]	[0.779283]
standard_per_batch	[1.171385]	[0.014476]	[0.051643]
robust	[0.528497]	[0.261142]	[0.518879]
robust_per_batch	[0.476775]	[-0.004012]	[0.008826]
combat	[1.495775]	[-0.002361]	[-0.002861]
pycombat	[1.27022]	[-0.001333]	[0.003963]
harmony	[1.800588]	[0.049053]	[0.078964]
waveica	[0.466857]	[0]	[0]
AE	[0.8734,0.8718,0.8898,0.8778,0.8766]	[0.6099,0.6283,0.602,0.6185,0.6137]	[0.681,0.6811,0.6815,0.681,0.6844]
normae	[1.0869,0.9582,0.9615,1.161,1.0662]	[0.5299,0.4841,0.4702,0.4881,0.4645]	[0.482,0.4832,0.4808,0.4786,0.4837]
AE-DANN	[0.8465,0.8371,0.8384,0.8417,0.8259]	[0.5251,0.5162,0.5246,0.518,0.5166]	[0.5739,0.5746,0.575,0.5745,0.5754]
AE-invTriplet	[1.0429,0.9885,1.0528,0.954,0.9469]	[0.4506,0.4547,0.4674,0.4593,0.4496]	[0.5147,0.5129,0.5142,0.5147,0.5139]
AE-revTriplet	[1.3863,1.407,1.3924,1.3678,1.3625]	[0.1429,0.14,0.12,0.1347,0.1346]	[0.1452,0.1492,0.1469,0.1485,0.1467]
VAE	[1.2551,1.3141,1.3905,1.3364,1.2859]	[0.2534,0.2055,0.2322,0.2138,0.2337]	[0.2463,0.25,0.2466,0.2455,0.2454]
normvae	[1.6988,1.551,1.5441,1.5989,1.5946]	[0.0513,0.0223,-0.0016,0.0176,0.073]	[0.0565,0.0578,0.0569,0.0564,0.0567]
VAE-DANN	[1.5123,1.5775,1.64,1.607,1.5613]	[0.0487,0.0686,0.0365,0.0408,0.0723]	[0.0597,0.0641,0.0617,0.0601,0.0635]
VAE-invTriplet	[1.6013,1.5836,1.5113,1.5244,1.6134]	[0.0439,0.113,0.0597,0.0856,0.089]	[0.0752,0.0747,0.0745,0.0738,0.0766]
VAE-revTriplet	[1.6393,1.6668,1.5862,1.6486,1.5991]	[0.0997,0.0908,0.0809,0.0603,0.0795]	[0.0954,0.0963,0.0945,0.092,0.0957]

## Sheet: Figure S8 & S3 mixed classif va
model	valid/mcc	test/mcc	valid/acc	test/acc
raw	[0.992824314070865, 0.9964065950278898, 0.9892642357466144, 0.9928130926105275, 0.989219509087954]	[0.9955634586792647, 0.9955960621051226, 0.9867916921633538, 1.0, 0.9866899170712465]	[0.9937304075235109, 0.9968652037617555, 0.9905956112852664, 0.9937304075235109, 0.9905956112852664]	[0.9961240310077519, 0.9961538461538462, 0.9883720930232558, 1.0, 0.9883720930232558]
minmax	[0.9964065950278898, 0.9964065950278898, 0.9892642357466144, 0.9928130926105275, 0.9928130926105275]	[0.9955634586792647, 0.9955960621051226, 0.9867916921633538, 1.0, 0.9866899170712465]	[0.9968652037617555, 0.9968652037617555, 0.9905956112852664, 0.9937304075235109, 0.9937304075235109]	[0.9961240310077519, 0.9961538461538462, 0.9883720930232558, 1.0, 0.9883720930232558]
minmax_per_batch	[0.9964065950278898, 0.9964065950278898, 0.9964065950278898, 0.989219509087954, 0.9964065950278898]	[0.9866560791402593, 0.9779122954602715, 0.9955636112549628, 1.0, 0.9866563093388573]	[0.9968652037617555, 0.9968652037617555, 0.9968652037617555, 0.9905956112852664, 0.9968652037617555]	[0.9883720930232558, 0.9807692307692307, 0.9961240310077519, 1.0, 0.9883720930232558]
standard	[0.9964065950278898, 0.9964065950278898, 0.992824314070865, 0.9928130926105275, 0.989219509087954]	[0.9955634586792647, 0.9955960621051226, 0.9867916921633538, 1.0, 0.9866899170712465]	[0.9968652037617555, 0.9968652037617555, 0.9937304075235109, 0.9937304075235109, 0.9905956112852664]	[0.9961240310077519, 0.9961538461538462, 0.9883720930232558, 1.0, 0.9883720930232558]
standard_per_batch	[0.974817830368166, 0.9676885547320043, 0.9748443638630804, 0.9640493175199998, 0.9676344279213135]	[0.9599828577030599, 0.9605216841857208, 0.9778506726114208, 0.9736461799625051, 0.960057673573162]	[0.9780564263322884, 0.9717868338557993, 0.9780564263322884, 0.9686520376175548, 0.9717868338557993]	[0.9651162790697675, 0.9653846153846154, 0.9806201550387597, 0.9769230769230769, 0.9651162790697675]
robust	[0.9964065950278898, 0.9964065950278898, 0.9964065950278898, 0.9928130926105275, 0.989219509087954]	[1.0, 0.9955960621051226, 0.9867916921633538, 1.0, 0.9866899170712465]	[0.9968652037617555, 0.9968652037617555, 0.9968652037617555, 0.9937304075235109, 0.9905956112852664]	[1.0, 0.9961538461538462, 0.9883720930232558, 1.0, 0.9883720930232558]
robust_per_batch	[0.9892399847799112, 0.9928130926105275, 0.9928130926105275, 0.9784233689711024, 0.9928130926105275]	[0.9867549237357711, 0.9868520097478625, 0.9955634586792647, 0.9911770912075185, 0.9822320109610752]	[0.9905956112852664, 0.9937304075235109, 0.9937304075235109, 0.9811912225705329, 0.9937304075235109]	[0.9883720930232558, 0.9884615384615385, 0.9961240310077519, 0.9923076923076923, 0.9844961240310077]
combat	[0.0031488546272901157, 0.010681063393377922, 0.07955202127492449, -0.0019134530459648026, -0.0369881943636432]	[-0.0003364307900148565, -0.0042320231638334005, -0.024372366356823626, -0.0014182794516801127, -0.01605409140379918]	[0.15047021943573669, 0.15673981191222572, 0.21003134796238246, 0.14420062695924765, 0.11598746081504702]	[0.14728682170542637, 0.1423076923076923, 0.12015503875968993, 0.14615384615384616, 0.13178294573643412]
pycombat	[0.9498816703985336, 0.949763424967225, 0.9533786619661584, 0.9392828372288385, 0.9212974648749761]	[0.9159385537709915, 0.9079309860341962, 0.9382557390698366, 0.9563797877437779, 0.8894814685690037]	[0.9561128526645768, 0.9561128526645768, 0.9592476489028213, 0.9467084639498433, 0.9310344827586207]	[0.9263565891472868, 0.9192307692307692, 0.9457364341085271, 0.9615384615384616, 0.9031007751937985]
harmony	[0.081160140005952, 0.09655458193251222, 0.06296115952932899, 0.01091943464952464, 0.1093432040884474]	[-0.0026801188003731406, -0.033391844887626386, 0.009330980084743921, 0.15250500016768795, 0.008778083657151737]	[0.14733542319749215, 0.12225705329153605, 0.15673981191222572, 0.2727272727272727, 0.15673981191222572]	[0.2131782945736434, 0.22692307692307692, 0.19767441860465115, 0.1576923076923077, 0.2364341085271318]
waveica	[0.9152582075452353, 0.8781171002321139, 0.9284101562183307, 0.935422368859109, 0.916934687210544]	[0.9465561885033661, 0.9345295586685294, 0.9200449032154292, 0.9514351810881063, 0.9332113450612782]	[0.9247648902821317, 0.8871473354231975, 0.9373040752351097, 0.9435736677115988, 0.9247648902821317]	[0.9534883720930233, 0.9423076923076923, 0.9302325581395349, 0.9576923076923077, 0.9418604651162791]
aedann	[0.9856592677757309, 0.9964072262840632, 0.992824314070865, 0.9820209987282145, 0.9892457403848529]	[0.9579940215656421, 0.9783083215677388, 0.992827236359651, 0.9818714555221496, 0.978638858705452]	[0.9875, 0.996875, 0.9936491935483872, 0.984375, 0.9905241935483872]	[0.9625, 0.98125, 0.99375, 0.9839285714285714, 0.98125]
vaedann	[0.9964065950278898, 0.9964065950278898, 0.9964065950278898, 0.9928342971149082, 0.9964072262840632]	[0.9928606718284063, 0.9927482162368142, 0.9928508203228019, 0.9819246875339871, 0.9856543118124975]	[0.996875, 0.996875, 0.996875, 0.99375, 0.996875]	[0.99375, 0.99375, 0.99375, 0.984375, 0.9875]
AE-invTriplet	[0.9892326127515488, 0.992824314070865, 0.9928130926105275, 0.9928130926105275, 0.9821653278659143]	[0.9785438904136848, 0.9855369425061601, 0.992827236359651, 0.9854957586266615, 0.9964192307024862]	[0.990625, 0.99375, 0.99375, 0.99375, 0.9842741935483872]	[0.98125, 0.9875, 0.99375, 0.9875, 0.996875]
VAE-invTriplet	[0.9964065950278898, 0.9964065950278898, 0.9964072262840632, 0.9964065950278898, 0.9964072262840632]	[0.9928495262968217, 0.9891448475928534, 0.9892371889722547, 0.9854934683213171, 0.9892463464765372]	[0.996875, 0.996875, 0.996875, 0.996875, 0.996875]	[0.99375, 0.990625, 0.990625, 0.9870535714285713, 0.990625]
AE	[0.9928268957660057, 0.9928143715109473, 0.9892642357466144, 0.9786263426369469, 0.9820418577451671]	[0.9820765303572804, 0.9782243409763332, 0.9821394542656774, 0.9746973508041998, 0.9716730372139667]	[0.9936491935483872, 0.99375, 0.990625, 0.98125, 0.9842741935483872]	[0.984375, 0.98125, 0.984375, 0.978125, 0.975]
VAE	[0.9964072262840632, 0.9964065950278898, 0.9964065950278898, 0.9928342971149082, 0.9964072262840632]	[0.9964198877486007, 0.9927721392561422, 0.9892371889722547, 0.9782549012278593, 0.9856790212851663]	[0.996875, 0.996875, 0.996875, 0.9936491935483872, 0.996875]	[0.996875, 0.99375, 0.990625, 0.9803571428571429, 0.9875]
normae	[0.992824314070865, 0.9964065950278898, 0.9928143715109473, 0.9714480579273617, 0.9856087600375939]	[0.9856764412073614, 0.9820514331579181, 0.9820544901959086, 0.9818958185485318, 0.9785251655136825]	[0.9936491935483872, 0.996875, 0.99375, 0.975, 0.9873991935483872]	[0.9875, 0.984375, 0.984375, 0.984375, 0.98125]
normvae	[0.9964065950278898, 0.9964072262840632, 0.9964072262840632, 0.9964065950278898, 0.9964072262840632]	[0.9857156685786312, 0.9854819551436553, 0.9964198877486007, 0.9783518814760694, 0.9892463464765372]	[0.996875, 0.996875, 0.996875, 0.996875, 0.996875]	[0.9875, 0.9875, 0.996875, 0.98125, 0.990625]
AE-revTriplet	[0.9928130926105275, 0.9928130926105275, 0.9964072262840632, 0.9964065950278898, 0.992824314070865]	[0.9893018743849785, 0.9783459954833726, 0.9856568997787664, 0.9891105596127074, 0.982090806588974]	[0.99375, 0.99375, 0.996875, 0.996875, 0.99375]	[0.990625, 0.98125, 0.9875, 0.990625, 0.984375]
VAE-revTriplet	[0.9964065950278898, 0.9964072262840632, 0.9964072262840632, 0.9964065950278898, 0.9928143715109473]	[0.9964192307024862, 0.9818662044984, 0.9964198877486007, 0.9819564908554222, 0.9856679603457875]	[0.996875, 0.9967741935483871, 0.996875, 0.996875, 0.99375]	[0.996875, 0.9839285714285714, 0.996875, 0.984375, 0.9875]

## Sheet: Figure S8 & S3 mixed metrics va
model	Batch entropy	ARI	AMI
raw	[2.019662]	[0.180803]	[0.421924]
minmax	[2.019767]	[0.184143]	[0.426904]
minmax_per_batch	[1.95635]	[0.242036]	[0.542531]
standard	[2.025275]	[0.185523]	[0.429011]
standard_per_batch	[2.526062]	[0.025934]	[0.152233]
robust	[2.142471]	[0.135199]	[0.362176]
robust_per_batch	[2.237717]	[0.002998]	[0.092196]
combat	[2.736125]	[0.000584]	[0.004257]
pycombat	[2.039217]	[0.005206]	[0.061285]
harmony	[0.863498]	[0.488009]	[0.706307]
waveica	[2.021648]	[0.002502]	[0.053232]
AE	[2.5612144044396286, 2.5457626866843905, 2.5418356942619997, 2.539293146597799, 2.5377847478520112]	[0.050442401777950355, 0.06017927348313135, 0.061298267051212704, 0.059006218380175314, 0.061999072306158996]	[-0.04254865835149828, -0.04346017987384345, -0.04418034172442406, -0.04170590366993732, -0.04244327599415186]
normae	[2.537915712907011, 2.4935164006109853, 2.4953869382023774, 2.492838709444701, 2.498163230505838]	[0.0497050988031109, 0.0591662853085628, 0.053315900611266294, 0.055386336783991665, 0.05372712332483163]	[-0.019283572706783474, -0.01600727893735569, -0.01821392715692453, -0.017786251536070136, -0.015400967561326593]
AE-DANN	[2.639559475773447, 2.619527196112063, 2.6160037796330795, 2.6166529804901977, 2.6224533924076936]	[0.028353114212014023, 0.0345885755823542, 0.03449939583720048, 0.03441219065296522, 0.03507634372735623]	[-0.022062056386238663, -0.020176244378681037, -0.022853602465529664, -0.021163174470752933, -0.020875909754702472]
AE-invTriplet	[2.653485370937755, 2.6175141455126307, 2.6464255404234986, 2.6492856532888673, 2.6408295223512233]	[0.04783855229531962, 0.041043561992205504, 0.0415347367872262, 0.038712407720877105, 0.037043994215011956]	[-0.04323136249677372, -0.043513783314338944, -0.041254456052381656, -0.042442764766252694, -0.0416994811088954]
AE-revTriplet	[2.6783055939069773, 2.6672945534871926, 2.665658423948399, 2.667448637014082, 2.668790668603123]	[0.04701602060106328, 0.038444934458541115, 0.0407887348266964, 0.047735813370958134, 0.04225057452507783]	[-0.04152772659195913, -0.0443503191543807, -0.04141326636894978, -0.04314776676539531, -0.042991127970691316]
VAE	[2.6793932545627968, 2.677310977637204, 2.65833235599628, 2.638646908344746, 2.68700081415504]	[0.028234985133773094, 0.03992847247844881, 0.03811935774685412, 0.030013420642314718, 0.029878324759091374]	[-0.04234171077686538, -0.04080274985979561, -0.04235525833762235, -0.04252469566653882, -0.044026712419876525]
normvae	[2.6508311344548496, 2.673078154492598, 2.6811418670867124, 2.7021277804738024, 2.6817530799592677]	[-7.185635565031163e-05, 0.02944011197901242, 0.0256765437778914, 0.024894483263464263, 0.02092246627768454]	[-0.017705056918170262, -0.016919835342338443, -0.017789669074267454, -0.017289460467893664, -0.016241068718724307]
VAE-DANN	[2.6511465329637143, 2.659214533490054, 2.660528503088785, 2.7067689831189337, 2.6816694763400477]	[-6.9736540349158e-05, 0.03144610537896295, 0.03485415517673327, 0.02302994937519968, 0.025907845092508368]	[-0.017705056918170262, -0.016919835342338443, -0.017789669074267454, -0.017289460467893664, -0.016241068718724307]
VAE-invTriplet	[2.647502311614751, 2.65181483063329, 2.6435722800406314, 2.6462271183123334, 2.6576701385826613]	[0.03374915735206413, 0.03569872342271257, 0.03459628283784356, 0.030590746249082045, 0.033570107855907194]	[-0.04051768906451788, -0.04443799128409704, -0.04439147560449915, -0.04119818924913631, -0.04034731285545759]
VAE-revTriplet	[2.6525682630617458, 2.6273373937672093, 2.6459852385178375, 2.6514713235085283, 2.65317361292397]	[0.03368157986248161, 0.033257309428833884, 0.0333384907608223, 0.031182459635169503, 0.028734134038464736]	[-0.04051768906451788, -0.04443799128409704, -0.04439147560449915, -0.04119818924913631, -0.04034731285545759]

## Sheet: Figure 6 & S3 & S7 benchmark cl
model	valid/mcc	test/mcc	valid/acc	test/acc
raw	[0.72280708781423, 0.4891120104288379, 0.4077201490049443, 0.6297796470183251, 0.6118798783471703]	[0.44144621007014073, 0.6593329425255845, 0.7099929011128746, 0.667638094946011, 0.6118094496124037]	[0.762589928057554, 0.5409836065573771, 0.47079037800687284, 0.6845878136200717, 0.6584507042253521]	[0.5064102564102564, 0.7062937062937062, 0.7430555555555556, 0.7062937062937062, 0.6666666666666666]
minmax	[0.6977671657660132, 0.37653736119425096, 0.47733870042260457, 0.6677083270002224, 0.5457707059668369]	[0.5777151490391119, 0.5655295728491997, 0.4313197112778769, 0.5480609144292559, 0.5281950239059943]	[0.737410071942446, 0.46229508196721314, 0.5498281786941581, 0.7132616487455197, 0.6091549295774648]	[0.6410256410256411, 0.6293706293706294, 0.4652777777777778, 0.6083916083916084, 0.5763888888888888]
minmax_per_batch	[0.710301487238696, 0.48302426076734106, 0.38041725362772666, 0.6386302122549161, 0.5940777298821704]	[0.4486501646750188, 0.6537477601452847, 0.6673192027986984, 0.6244329009591065, 0.5639100052801463]	[0.7482014388489209, 0.5377049180327869, 0.44673539518900346, 0.6917562724014337, 0.6408450704225352]	[0.5128205128205128, 0.6993006993006993, 0.7083333333333334, 0.6573426573426573, 0.6180555555555556]
standard	[0.6471065382993998, 0.38598879812649967, 0.4416042964604408, 0.670307268482452, 0.535915314548885]	[0.5002447375094803, 0.49195058529344315, 0.4501503908998415, 0.5679747195231124, 0.6145082719075481]	[0.697841726618705, 0.4721311475409836, 0.5223367697594502, 0.7168458781362007, 0.602112676056338]	[0.5769230769230769, 0.5594405594405595, 0.4791666666666667, 0.6223776223776224, 0.6597222222222222]
standard_per_batch	[0.5463520324140633, 0.6113362677231705, 0.39517883470250786, 0.6395128275299493, 0.6740743156291258]	[0.5460442680748817, 0.5226026550345754, 0.4425924772812706, 0.5677320878074652, 0.5177431112647924]	[0.5971223021582733, 0.6688524590163935, 0.49140893470790376, 0.6917562724014337, 0.7253521126760564]	[0.6089743589743589, 0.5174825174825175, 0.4930555555555556, 0.5664335664335665, 0.5763888888888888]
robust	[0.6352055869329103, 0.4244990765137068, 0.4105503724365555, 0.6400367484668711, 0.5512386032700819]	[0.5324709212092424, 0.5199330348349447, 0.45592419029651293, 0.5394196043668287, 0.6089165652434869]	[0.6870503597122302, 0.5016393442622951, 0.49828178694158076, 0.6917562724014337, 0.6197183098591549]	[0.6025641025641025, 0.5804195804195804, 0.4930555555555556, 0.6013986013986014, 0.6458333333333334]
robust_per_batch	[0.7433500348329903, 0.6448822814795604, 0.47969200520856203, 0.6805314342637154, 0.777886303473057]	[0.6054341199916251, 0.6856495105457469, 0.7337727327480144, 0.6657843753079582, 0.6323244358838628]	[0.7805755395683454, 0.7016393442622951, 0.5567010309278351, 0.7204301075268817, 0.8133802816901409]	[0.6602564102564102, 0.7342657342657343, 0.7708333333333334, 0.7132867132867133, 0.6805555555555556]
combat	[0.02891178250303945, 0.03361976493811367, 0.007084704353368303, 0.052324602000254926, 0.02564750705608496]	[0.07100019212187832, -0.006118388532889754, 0.030137772879971794, -0.10781527148797232, 0.09567671369184418]	[0.19424460431654678, 0.1901639344262295, 0.18556701030927836, 0.2078853046594982, 0.18661971830985916]	[0.21153846153846154, 0.16783216783216784, 0.16666666666666666, 0.0979020979020979, 0.22916666666666666]
pycombat	[0.4032982250520267, 0.4196309741757636, 0.133853280115319, 0.48805000164224205, 0.40428649976277214]	[0.42104940597677926, 0.4998321431578411, 0.22905435417568806, 0.5560196709887537, 0.0880719517875368]	[0.4856115107913669, 0.49508196721311476, 0.24742268041237114, 0.5663082437275986, 0.47183098591549294]	[0.4423076923076923, 0.5524475524475524, 0.2569444444444444, 0.6013986013986014, 0.20833333333333334]
harmony	[0.048244261028091, -0.023525871809797465, 0.013854177349297099, -0.004734797766490625, 0.0362470914202676]	[0.011399328259126517, -0.008344727440573886, -0.030910997048522584, -0.027807501995996055, -0.010301353894369014]	[0.20863309352517986, 0.14754098360655737, 0.18213058419243985, 0.16129032258064516, 0.19718309859154928]	[0.17307692307692307, 0.16083916083916083, 0.13194444444444445, 0.13986013986013987, 0.1527777777777778]
waveica	[0.5212500421158489, 0.3679948857959782, 0.31753054681236065, 0.5398203630888976, 0.4474529588727747]	[0.3387648909135782, 0.4309534556977417, 0.3062193421908756, 0.42035335680652114, 0.35423059407342206]	[0.5899280575539568, 0.4721311475409836, 0.4261168384879725, 0.6021505376344086, 0.5352112676056338]	[0.44871794871794873, 0.5174825174825175, 0.4097222222222222, 0.5034965034965035, 0.4513888888888889]
AE	[0.7048633917694895, 0.6767494331174778, 0.6119522846516491, 0.787276584626406, 0.8185665208854668]	[0.6718187504268749, 0.6365921625830498, 0.5992926859606258, 0.5107702085355564, 0.4483353867651084]	[0.7509469696969697, 0.7323529411764705, 0.6395833333333333, 0.8209541062801933, 0.8472222222222222]	[0.73125, 0.69375, 0.6733333333333333, 0.5848214285714286, 0.5339285714285714]
normae	[0.762866843599197, 0.7218730529756318, 0.607341709536464, 0.8135234010979181, 0.8200748995591045]	[0.6708643857996285, 0.6688826081531642, 0.7925830189329455, 0.6973703536063149, 0.5385783205090957]	[0.7976641414141414, 0.7639705882352941, 0.6395833333333333, 0.8417874396135265, 0.8482142857142857]	[0.7125, 0.73125, 0.8295833333333335, 0.7428571428571429, 0.5928571428571429]
AE-DANN	[0.7009699856995459, 0.7399182938093968, 0.5724406976346895, 0.7349517513353215, 0.7705283288068449]	[0.7174614133626555, 0.5634709382748719, 0.683774703059196, 0.5726262899471674, 0.4943601041249931]	[0.7474747474747475, 0.7851102941176471, 0.578125, 0.7765700483091788, 0.8075396825396826]	[0.75, 0.6125, 0.7279166666666667, 0.6169642857142856, 0.5705357142857143]
AE-invTriplet	[0.74116022534607, 0.7443000940390386, 0.6080955717632192, 0.8320705332245277, 0.8155094827934798]	[0.7542890438570593, 0.6061912535500699, 0.8073089844052008, 0.6103757280498479, 0.625997212925751]	[0.7834595959595959, 0.7886029411764706, 0.6697916666666667, 0.8570350241545894, 0.8422619047619048]	[0.8, 0.65625, 0.8279166666666666, 0.6660714285714285, 0.675]
AE-revTriplet	[0.767751635360425, 0.7273773246627109, 0.6284767279096687, 0.714740975942059, 0.8245485693811083]	[0.7456165285912749, 0.6311459366020274, 0.737027512338903, 0.6110633564494463, 0.6093222335441845]	[0.8030303030303031, 0.7647058823529412, 0.6854166666666667, 0.7592089371980676, 0.8521825396825397]	[0.7875, 0.68125, 0.7858333333333334, 0.6642857142857143, 0.6678571428571429]
VAE	[0.6720672225618981, 0.7350257584578598, 0.5296536621739287, 0.7596170024120457, 0.8327900822300809]	[0.7070887085535827, 0.7060397041647919, 0.6695734851533794, 0.4866058656252291, 0.605578409950566]	[0.7184343434343434, 0.7705882352941177, 0.5677083333333333, 0.7966485507246377, 0.8576388888888888]	[0.7625, 0.7375, 0.7091666666666667, 0.5526785714285715, 0.6633928571428571]
normvae	[0.7575514031025609, 0.6850522195544704, 0.5656601019914496, 0.7490940849096697, 0.836202980540009]	[0.6530310526420013, 0.7058442401598544, 0.7049748477899719, 0.6495839015202245, 0.6036312074497604]	[0.7904040404040403, 0.7386029411764705, 0.6291666666666667, 0.7883454106280193, 0.8630952380952381]	[0.7, 0.75, 0.7537499999999999, 0.7026785714285715, 0.6660714285714285]
VAE-DANN	[0.7714873474065835, 0.6764138688873401, 0.5857493716137561, 0.7131790410455922, 0.8326108480840536]	[0.7197767755851855, 0.6270060544238288, 0.7592407649936133, 0.6132153451485833, 0.6435308866216185]	[0.8065025252525253, 0.7351102941176471, 0.678125, 0.7570954106280193, 0.8611111111111112]	[0.75625, 0.68125, 0.8045833333333334, 0.6732142857142858, 0.6955357142857143]
VAE-invTriplet	[0.742196138071007, 0.6881616067500065, 0.6059922612273172, 0.747149959887448, 0.8114684952652822]	[0.6853308970774936, 0.7077471229021459, 0.7341224672303674, 0.6178138045016032, 0.5691491121926336]	[0.7790404040404041, 0.7362132352941176, 0.690625, 0.7835144927536232, 0.8427579365079365]	[0.73125, 0.75, 0.7591666666666667, 0.6741071428571429, 0.6339285714285714]
VAE-revTriplet	[0.7271068837450849, 0.6831160935265983, 0.6198707492236728, 0.7028016885147544, 0.798366077404302]	[0.6147969651149826, 0.5388041236683232, 0.5960252633017747, 0.5090056542389555, 0.6385610249707009]	[0.7714646464646465, 0.7299632352941177, 0.6489583333333333, 0.7528683574879227, 0.8278769841269841]	[0.6875, 0.59375, 0.645, 0.5758928571428571, 0.6848214285714286]

## Sheet: Figure 6 & S3 & S7 Benchmark me
model	Batch entropy	ARI	AMI
raw	[0.101589]	[0.953278]	[0.954261]
minmax	[0.037568]	[1]	[1]
minmax_per_batch	[0.241802]	[0.979758]	[0.976129]
standard	[0.039447]	[1]	[1]
standard_per_batch	[0.649313]	[0.945247]	[0.940767]
robust	[0.011486]	[1]	[1]
robust_per_batch	[0.846659]	[0.952727]	[0.946134]
combat	[1.105675]	[0.049951]	[0.105935]
pycombat	[0.275972]	[0.908514]	[0.909047]
harmony	[1.727875]	[0.202823]	[0.270292]
waveica	[0.404164]	[0.821648]	[0.824877]
AE	[1.0979357618391814, 0.9277617799272888, 0.9123818799815598, 0.9646459138421549, 0.8946377733784254]	[0.5423843050646521, 0.730768893534564, 0.7321129849183476, 0.6584231442444791, 0.7066208366029398]	[0.5701912232092862, 0.7348703578953958, 0.728965781622108, 0.6898781316857265, 0.7232456768475113]
normae	[1.0979118805761894, 0.9275604609340875, 0.9358376069001486, 0.9310052260576245, 0.9528109027714647]	[0.6531340551680421, 0.7874279315740914, 0.8052337456891937, 0.7857735127980942, 0.7668381698922957]	[0.6573335719522351, 0.7835939341194854, 0.8031517617120982, 0.7875938398919453, 0.7671520470284008]
AE-DANN	[1.1977123116978827, 1.143327750639157, 1.0300176221107529, 1.1028364187800974, 1.138538611297575]	[0.5956303666985081, 0.6666397418349131, 0.6889265832211157, 0.6246035284045425, 0.6267811239010509]	[0.6041144825525931, 0.66791765099713, 0.6985198774937211, 0.6340737495259766, 0.620310834400841]
AE-invTriplet	[1.1139158227045578, 0.8374511146337724, 0.9190871430634144, 0.8102016609970073, 0.8257886632824379]	[0.5023277451822734, 0.8239767540071106, 0.7727438388493348, 0.7981188955409739, 0.8526058139516125]	[0.5288222036153007, 0.8230850473559863, 0.7653512904887081, 0.7998732259915278, 0.849462605716871]
AE-revTriplet	[1.2583856636882484, 1.2079791186767685, 1.2453526836809221, 1.384834427303772, 1.376934775235048]	[0.26032414865201514, 0.296161468682635, 0.3095038702262326, 0.2390517796034432, 0.22514014693383577]	[0.3223070933279025, 0.3676505348969004, 0.3631563923713713, 0.27590262467372195, 0.25515242887363465]
VAE	[1.1841183289032142, 1.2148270833907073, 1.3229008586841067, 1.1986721649845617, 1.2423971288941023]	[0.35900729800985287, 0.32798331954575227, 0.23738352948925676, 0.32453045279549697, 0.3222709740339131]	[0.40790883073430206, 0.38577233620031776, 0.29693205857024046, 0.39127118419193685, 0.3750438989142899]
normvae	[1.2324090168123383, 1.188699713315149, 1.2178840425436461, 1.1852227696692854, 1.2337911682598035]	[0.25010935840941145, 0.3145538188490117, 0.2978097442145127, 0.2959879573716682, 0.2884506493801893]	[0.329616280367214, 0.3705290621206739, 0.3664028444979528, 0.3825563482596141, 0.36153762450076043]
VAE-DANN	[1.1841125950320608, 1.2449660819535635, 1.2198125326921203, 1.2766202918037914, 1.2171776642833643]	[0.29007696546140127, 0.22784187459245084, 0.2996019490303922, 0.2240704067056794, 0.3064531397324467]	[0.3645432299439478, 0.2874553706318082, 0.3747300895695575, 0.3000064594870151, 0.3824434395517418]
VAE-invTriplet	[1.2007765420974352, 1.228289488989235, 1.2107484911382551, 1.239669147058486, 1.225444503920012]	[0.2532285991105911, 0.25979700205188777, 0.31998451363132135, 0.2653622660273955, 0.30489685301198693]	[0.3276640362854959, 0.31872890312351626, 0.3809917248437509, 0.3442772956525804, 0.3670961457576534]
VAE-revTriplet	[1.6042702204114185, 1.6183085150253231, 1.5637106620966073, 1.6143737215515717, 1.5764072548109354]	[0.08505532495805931, 0.10589451580615318, 0.14567133828322018, 0.09752255836630899, 0.11641084134606994]	[0.10123485306145363, 0.12225748038076616, 0.17092236677279665, 0.1263339259082224, 0.15389514103369611]

[truncated: 5 more sheets: Figure S10, Figure S11A, Figure S11B, Figure S11C, Figure S13]
